# Supplementary material for: Larval shell chemistry of the Olympia oyster (Ostrea lurida) in Puget Sound, WA to assess population connectivity and restoration planning
Source: PLoS One. 2025 Apr 8;20(4):e0320136. doi: 10.1371/journal.pone.0320136 (PMC11977958; doi:10.1371/journal.pone.0320136)
Supplement: S1 Dataset — (XLSX) [file pone.0320136.s002.xlsx]

## Sheet: Table A
S2 Dataset: Table A. Elemental ratios for all O. lurida brood and settler shell samples used for brood signature classification, temporal variation, and settler signature analysis
SampleID	Site	Age	Mg:Ca	Al:Ca	P:Ca	Mn:Ca	Fe:Ca	Zn:Ca	Sr:Ca	Ba:Ca	U:Ca
1	North Sound	brood	934.267	109.801	2215.86	26.1068	144.823	66.4536	1860.87	4.06613	0.142687
2	North Sound	brood	874.923	471.858	1702.83	22.1414	224.101	65.8759	1909.67	12.6663	0.346676
3	North Sound	brood	1074.4	310.236	2988.05	33.6876	141.362	54.0359	1914.49	7.19178	0.365525
4	North Sound	brood	580.888	286.312	855.916	21.6663	180.443	50.4996	1802.57	4.49265	0.269079
5	North Sound	brood	666.824	891.099	1493.22	77.7634	267.885	48.2063	1757.76	17.7688	0.444306
6	North Sound	brood	537.548	58.8152	2092.02	21.629	70.3903	86.4086	1940.22	23.3647	0.399778
7	North Sound	brood	1027.51	140.998	3294.69	46.7744	255.478	58.5578	2056.66	8.3371	0.364975
8	North Sound	brood	1302.85	50.0973	1809.73	29.1924	106.553	85.1048	2179.55	6.99512	0.265116
9	North Sound	brood	681.674	734.565	2060.9	40.9482	440.484	55.1663	1855.78	7.2953	0.406041
10	North Sound	brood	1335.28	833.387	2028.68	37.9074	601.725	82.131	1907.98	12.5794	0.417822
11	North Sound	brood	627.853	93.2821	2224.44	29.2172	139.537	66.0846	2181.68	19.6254	0.408684
12	North Sound	brood	377.845	319.307	2141.72	27.7651	162.543	46.4728	1704.76	12.6698	0.399288
13	Central Sound	brood	636.742	118.118	821.301	15.8614	67.4708	40.4111	1535.13	33.8959	0.0889151
14	Central Sound	brood	628.565	344.473	2052.47	77.3251	237.986	108.535	1708.86	40.9435	0.403902
16	Central Sound	brood	1328.35	792.62	3209.86	41.6614	358.782	115.882	1856.96	36.4029	0.413968
17	Central Sound	brood	961.422	585.623	1835.92	27.7221	271.565	43.6148	1914.91	7.12722	0.503882
18	Central Sound	brood	980.575	824.721	1090.08	28.2245	224.27	78.3713	1730.51	6.30153	0.285848
19	North Sound	brood	843.303	98.8072	3009.39	43.7621	188.376	61.2639	1768.93	10.6905	0.266606
21	Central Sound	brood	1176.51	134.713	3168.43	53.0322	84.2566	84.3796	1673.67	12.5016	0.193112
22	Central Sound	brood	1013.47	230.849	2572.42	42.3182	114.23	91.6979	1731.09	9.95967	0.225606
28	North Sound	brood	1265.81	253.926	2299.25	26.0438	169.934	102.031	1971.34	5.3434	0.197384
29	North Sound	brood	1590.16	215.593	6415.3	21.6977	412.467	96.83	1731.86	26.212	0.206744
30	North Sound	brood	2100.09	682.706	906.161	23.9562	236.158	74.9623	1731.98	10.6478	0.131149
31	North Sound	brood	680.444	325.522	1522.54	22.5195	103.298	76.7804	2343.95	27.5849	0.224013
32	North Sound	brood	982.806	575.351	1492.73	18.5768	206.884	54.9987	1947.76	6.64288	0.184392
33	North Sound	brood	1108.56	1010.36	1816.74	36.2398	477.626	64.5931	1874.36	12.8229	0.308274
34	North Sound	brood	1210.47	527.988	1074.58	27.3039	218.168	86.6436	1889.04	7.34737	0.183864
35	North Sound	brood	1397.97	829.976	1531.13	57.0548	310.925	77.2653	1787.93	11.6907	0.110891
36	Sequim Bay	brood	817.373	583.244	968.565	25.4009	317.953	75.9997	2091.78	19.758	0.415926
38	Sequim Bay	brood	552.504	591.979	876.68	18.4003	235.586	30.9297	1905.87	9.51444	0.542049
39	Sequim Bay	brood	896.259	478.644	576.625	15.157	114.374	17.1319	1533.65	11.8461	0.233408
43	Sequim Bay	brood	1337.86	1121.69	2809.71	29.457	282.803	62.6498	1871.31	4.65959	0.446264
44	Sequim Bay	brood	3204.52	905.575	3837.8	36.1211	463.881	105.699	1847.86	9.20261	0.306806
45	Sequim Bay	brood	561.549	57.497	442.795	10.6366	71.0994	28.3321	1808.68	9.30922	0.115383
46	Sequim Bay	brood	1408.17	381.342	1572.02	33.4059	137.001	60.2258	1883.53	4.55009	0.268991
47	Sequim Bay	brood	920.823	81.1594	465.776	11.6651	76.7671	42.2293	1754.86	14.2927	0.16431
48	Sequim Bay	brood	1181.87	46.1739	3222.17	41.1085	126.29	82.2227	1828.95	4.00551	0.38938
49	Sequim Bay	brood	1461.03	19.8614	2321.21	28.963	84.2909	109.411	2062	5.29303	0.273043
50	Sequim Bay	brood	1088.05	780.692	2210.91	26.3967	175.022	70.8434	1881.97	5.9215	0.349982
51	Sequim Bay	brood	610.266	342.169	1036.45	23.3379	128.59	57.3045	1759.33	12.0161	0.259347
52	Central Sound	brood	1213.25	58.752	2039.27	30.6141	89.9468	98.2956	1738.22	7.36115	0.203681
53	Central Sound	brood	683.623	29.4302	1467.23	31.3314	103.981	93.4105	1883.58	9.40086	0.270596
54	Central Sound	brood	323.885	55.8828	754.437	30.5606	49.5775	60.3841	1969.73	15.2936	0.208305
55	Central Sound	brood	693.048	30.8473	935.139	34.8558	50.325	54.194	1860.86	15.0865	0.232674
56	Central Sound	brood	538.696	69.1007	1196.02	24.3069	102.425	68.8195	1927.97	15.7574	0.275
57	Central Sound	brood	1119.76	25.751	9765.18	33.2894	127.615	127.046	1667.29	5.4598	0.375654
58	Central Sound	brood	697.132	1136.57	1610.23	40.9454	184.791	58.3928	1623.61	10.2656	0.246003
59	Central Sound	brood	647.543	53.3085	1288.07	40.1172	75.1159	68.7797	1483.26	15.0041	0.10292
60	Central Sound	brood	549.268	117.884	1521.51	38.2057	92.0115	52.1182	1802.19	10.9181	0.28555
61	Central Sound	brood	1675.06	732.649	10943.9	72.5147	203.027	169.283	1482.01	15.5466	0.356745
62	Central Sound	brood	741.745	118.522	518.828	13.6669	121.091	63.244	1681.23	22.7933	0.176597
63	Central Sound	brood	994.257	116.327	1177.35	19.758	98.9619	80.8489	1666.42	26.6979	0.0797109
64	Central Sound	brood	607.263	161.095	835.215	23.8913	165.004	113.936	2003.81	12.5384	0.300347
65	North Sound	brood	1521.99	377.239	2213.96	27.0552	475.478	85.8712	2189.21	7.61002	0.2475
66	North Sound	brood	1281.33	184.21	2931.77	37.5048	143.17	103.589	1830.86	4.85256	0.242215
67	North Sound	brood	865.993	48.4631	3296.6	42.9985	170.579	87.9942	1834.89	15.2344	0.150795
68	Central Sound	brood	523.746	10.5554	911.705	34.7874	60.6092	74.2735	1608.34	5.71709	0.135112
69	Central Sound	brood	491.298	44.7764	1330.15	39.6535	40.0863	101.11	1863.98	10.5865	0.195314
70	Central Sound	brood	557.474	79.8559	1592.12	37.719	89.5255	72.2971	1719.78	13.6816	0.23316
72	Central Sound	brood	753.528	58.5676	2555.97	47.9734	78.1971	88.3508	1612.78	11.4893	0.303254
73	Central Sound	brood	2419.19	25.6778	9726.35	52.158	93.8888	217.75	1636.52	3.01815	0.154137
74	Central Sound	brood	508.992	152.378	3019.37	30.0184	142.647	65.7032	1714.69	13.7497	0.320018
76	Central Sound	brood	819.238	231.116	1437.84	37.9445	160.021	46.6008	1970.66	14.7798	0.338123
77	Central Sound	brood	670.691	383.837	908.709	25.5176	95.8581	77.8936	1896.65	12.0001	0.270474
78	Central Sound	brood	1507.45	73.19	3550.09	32.4771	126.995	90.4998	1780.74	17.4554	0.256764
79	Central Sound	brood	938.479	27.6481	1597.8	31.5184	74.948	68.6863	1640.33	16.8182	0.197939
80	Central Sound	brood	813.579	470.801	1638.22	26.6633	115.379	69.1815	1829.67	8.0706	0.337247
81	Central Sound	brood	1291.25	14.3218	1737.97	17.1418	73.0917	93.6747	1709.4	7.0181	0.206147
82	Central Sound	brood	930.178	18.2962	2909.06	30.5023	104.141	71.8723	1809.91	8.20969	0.423265
83	Central Sound	brood	563.301	223.414	2070.12	25.4068	117.713	89.2752	1714.14	8.16736	0.274437
84	Central Sound	brood	698.481	176.011	2698.93	34.851	94.5633	71.0319	1620.42	10.9783	0.18713
85	Central Sound	brood	779.257	256.875	2331.79	30.7038	189.308	70.014	1810.14	18.5641	0.424097
86	Central Sound	brood	564.824	642.629	1304.97	66.4177	281.903	30.256	1787.81	19.5623	0.259782
87	North Sound	brood	919.867	782.461	1679.29	21.9735	258.227	90.5027	1767.5	5.45367	0.212929
88	North Sound	brood	708.056	132.865	1855.05	35.4055	253.306	71.1887	1840.63	18.9391	0.273214
89	North Sound	brood	654.872	141.044	978.282	25.3439	180.395	47.8776	1778.54	5.95962	0.149133
90	North Sound	brood	1090.85	1240.57	976.895	34.9864	524.204	46.241	1988.86	4.71811	0.308903
91	North Sound	brood	547.315	323.033	2048.98	43.2323	327.229	58.6881	1751.11	18.8319	0.306673
92	Central Sound	brood	1547.6	181.414	2209.1	56.9717	139.789	74.8974	1931.15	5.08736	0.286975
93	Central Sound	brood	758.929	460.065	2091.23	44.5901	300.377	56.4214	1751.31	8.33059	0.33734
95	Central Sound	brood	1072.01	33.9066	2734.3	46.1167	133.305	113.661	1763.58	6.22248	0.177258
96	Central Sound	brood	666.951	67.4904	1013.95	36.2014	61.5314	69.2606	1481.76	10.4732	0.130268
97	Central Sound	brood	596.963	16.6163	1913.65	23.0994	152.846	84.1744	1639.75	12.1371	0.178271
98	Central Sound	brood	514.019	82.0026	790.883	17.2411	72.5857	66.8687	1539.96	26.0179	0.0791384
100	Central Sound	brood	520.962	144.923	1277.69	51.2346	245.75	68.4088	1715.68	30.3892	0.201699
101	Central Sound	brood	408.44	54.3399	667.039	24.3285	85.8761	63.02	1462.06	16.7024	0.126392
102	Central Sound	brood	782.776	40.498	1383.36	26.986	142.883	70.2215	1814.85	15.3616	0.277589
103	North Sound	brood	850.096	296.954	1851.01	42.4032	175.551	78.6731	1513.53	7.30602	0.211828
108	North Sound	brood	913.832	103.592	3755.72	33.2843	112.071	120.904	1814.83	9.3769	0.300415
109	North Sound	brood	1108.86	584.273	3356.35	25.9671	175.485	101.813	1960	3.776	0.365036
110	North Sound	brood	968.386	733.559	5173.55	27.4941	314.753	114.455	1782.08	8.29613	0.273043
111	Central Sound	brood	296.726	11.7267	396.719	20.924	29.9541	44.765	1680.5	21.2166	0.107191
112	Central Sound	brood	630.323	95.1721	542.952	31.4628	74.4948	40.4626	1782.19	12.4426	0.19661
113	Central Sound	brood	1991.52	423.977	4061.24	78.6409	281.5	138.758	1975.75	3.46808	0.283612
1-NAT-1	Dyes Inlet	settler	1806.07	159.848	894.227	208.839	1609.32	116.886	1783.51	3.72154	0.334698
1-NAT-105	Fidalgo Bay	settler	8013.27	38.6214	581.721	41.8098	91.7067	142.606	1356.5	1.23286	0.0572509
1-NAT-109	Dyes Inlet	settler	9064.79	27.3148	506.243	116.632	37.4474	53.9473	1198.84	2.61886	0.215792
1-NAT-110	Fidalgo Bay	settler	5487.87	139.488	298.324	41.1991	78.7369	199.154	1460.16	0.650887	0.020258
1-NAT-112	Fidalgo Bay	settler	12240.3	350.429	620.577	25.9713	158.598	153.305	1030.5	1.04142	0.0176157
1-NAT-113	Dyes Inlet	settler	9590.09	602.246	296.428	385.009	2151.84	302.428	1581.64	3.1166	0.0114502
1-NAT-114	Fidalgo Bay	settler	5862.5	540.545	422.879	363.331	4458.73	214.975	1692.18	2.33554	0.0176157
1-NAT-117	Dyes Inlet	settler	2900.57	178.576	845.555	143.501	172.13	61.1372	1255.82	3.24678	0.365525
1-NAT-118	Fidalgo Bay	settler	6137.56	1828.88	278.05	324.441	2057.15	202.02	1533.92	3.62965	0.0273043
1-NAT-119	Fidalgo Bay	settler	8625.48	14.8813	658.858	22.2502	265.824	199.592	1317.53	1.81483	0.0114502
1-NAT-120	Fidalgo Bay	settler	1151.87	262.074	781.653	53.7554	152.488	20.0031	1476.51	1.34006	0.343506
1-NAT-122	Fidalgo Bay	settler	3262.25	624.354	405.719	422.582	3227.39	129.495	1260.2	1.72294	0.0766282
1-NAT-126	Fidalgo Bay	settler	3603.88	32.1327	519.884	33.5089	153.632	177.067	1303.75	0.467107	0.0973266
1-NAT-128	Fidalgo Bay	settler	3124.14	39.6705	277.136	31.5816	827.74	252.208	1467.1	1.98329	0.0365525
1-NAT-13	Dyes Inlet	settler	1037.52	429.809	609.475	178.517	1454.41	91.9015	1681.25	5.29899	0.440392
1-NAT-134	Dyes Inlet	settler	1939.23	402.922	739.988	113.274	1372.13	56.3439	1476.42	1.14862	0.585721
1-NAT-142	Fidalgo Bay	settler	8324.28	1.04907	932.034	12.8425	19.7545	234.477	1232.76	1.00313	0.0130796
1-NAT-159	Dyes Inlet	settler	12929.8	130.823	701.978	727.96	108.331	63.5338	1250.62	1.96032	0.0255427
1-NAT-162	Fidalgo Bay	settler	2298.81	169.056	164.63	12.2319	307.844	105.435	1593.15	1.30943	0.0149733
1-NAT-165	Fidalgo Bay	settler	4727.3	104.208	491.892	54.347	84.5096	110.182	1456.5	2.34319	0.0400757
1-NAT-172	Fidalgo Bay	settler	5460.19	11.4232	625.586	29.7878	43.9697	189.082	1495.37	2.09815	0.0871976
1-NAT-176	Fidalgo Bay	settler	8120.28	9.20853	529.428	28.0513	40.2587	73.7468	1112.69	1.11799	0.0110098
1-NAT-182	Fidalgo Bay	settler	11132.5	758.519	602.875	248.321	3457.9	435.401	1348.2	3.92064	0.0312678
1-NAT-185	Fidalgo Bay	settler	10882.5	5.75048	970.754	10.5335	63.7617	207.973	886.705	1.38601	0.00924823
1-NAT-186	Fidalgo Bay	settler	11435.3	50.0447	449.584	49.1184	161.672	301.926	1508.2	3.79812	0.0295062
1-NAT-187	Fidalgo Bay	settler	4129.3	13.2494	710.981	22.0403	75.3258	138.095	1188.17	3.13192	0.0576913
1-NAT-189	Dyes Inlet	settler	1558.5	292.186	249.619	125.258	914.218	248.167	1412.23	1.86843	0.0770686
1-NAT-193	Fidalgo Bay	settler	5220.8	159.42	420.578	69.7847	453.623	84.6334	1439.58	5.85033	0.0184965
1-NAT-195	Fidalgo Bay	settler	6762.67	1.86502	599.964	30.3984	30.5501	203.634	1283.47	5.47511	0.0237812
1-NAT-20	Fidalgo Bay	settler	2703.67	74.5231	174.141	28.4329	54.2218	121.898	1338.94	0.64323	0.0369929
1-NAT-202	Fidalgo Bay	settler	6018.53	72.93	346.691	73.1242	599.514	144.674	1585.11	3.07831	0.0458007
1-NAT-204	Fidalgo Bay	settler	7881.37	5.47849	506.717	32.0014	49.6674	105.404	1576.85	3.44587	0.0409564
1-NAT-206	Dyes Inlet	settler	4973.22	5.16766	488.135	35.9324	19.1173	207.19	1375.63	2.43508	0.0317082
1-NAT-208	Dyes Inlet	settler	11729.8	29.2575	1103.67	39.2527	106.213	134.649	1242.72	11.2106	0.0154137
1-NAT-209	Dyes Inlet	settler	3093.31	442.787	967.302	168.995	515.304	28.5401	2006.81	8.82909	0.356717
1-NAT-210	Fidalgo Bay	settler	13528.2	2.62448	890.504	7.59484	16.8494	238.659	1233.34	8.69892	0.00299466
1-NAT-214	Fidalgo Bay	settler	8807.85	24.2064	837.026	36.1423	50.8857	158.944	1249.48	16.2569	0.0105694
1-NAT-216	Fidalgo Bay	settler	9755.03	4.89568	868.368	11.1824	67.0416	257.8	966.62	9.31152	0.0108122
1-NAT-217	Fidalgo Bay	settler	6403.33	64.926	678.489	34.7302	133.727	85.7455	1107.78	10.5827	0.0295062
1-NAT-22	Fidalgo Bay	settler	18258.8	19.8353	529.09	29.7973	97.1326	111.826	1168.01	5.05012	0.0125071
1-NAT-221	Fidalgo Bay	settler	5360.33	500.408	615.399	30.9709	265.749	122.274	1354.01	7.87191	0.0515258
1-NAT-223	Fidalgo Bay	settler	1458.68	409.605	260.28	209.736	1778.43	33.2236	1252.13	11.8768	0.130356
1-NAT-226	Fidalgo Bay	settler	6792.57	43.3228	560.262	31.5052	371.568	108.631	1349.92	10.598	0.0497643
1-NAT-229	Dyes Inlet	settler	5190.3	2.62448	430.596	95.7751	31.0562	57.3151	1242.41	3.95127	0.0568105
1-NAT-23	Dyes Inlet	settler	7923.7	19.8547	677.406	53.5074	23.6717	144.047	1186.71	8.00974	0.032589
1-NAT-233	Fidalgo Bay	settler	6786.36	11.6175	966.997	10.3809	30.7188	719.548	1005.08	22.9801	0.0108122
1-NAT-240	Fidalgo Bay	settler	4686.75	524.381	557.826	37.1727	427.59	183.913	1315.72	25.3004	0.0369929
1-NAT-243	Dyes Inlet	settler	3222.22	59.7972	450.769	76.2155	68.8971	258.725	1522.71	8.76783	0.0748666
1-NAT-260	Fidalgo Bay	settler	3215.89	2.62448	448.433	22.7464	230.101	68.6089	1495.31	1.945	0.0775089
1-NAT-263	Fidalgo Bay	settler	7897.67	20.9426	589.506	13.2242	62.937	133.396	1089.4	1.79185	0.0286255
1-NAT-264	Fidalgo Bay	settler	5091.48	26.3434	780.468	34.0623	165.814	70.2693	1133.01	6.83049	0.117144
1-NAT-266	Dyes Inlet	settler	8113.9	4.04087	849.955	92.4357	74.9697	302.208	1236.05	2.60355	0.0154137
1-NAT-267	Fidalgo Bay	settler	9055.19	4.39057	646.402	16.5636	72.4019	358.114	1060.64	2.10581	0.0095565
1-NAT-274	Fidalgo Bay	settler	11552.3	48.607	832.355	15.4187	68.8596	332.001	1135.71	2.63418	0.00660587
1-NAT-281	Dyes Inlet	settler	11174.3	126.122	401.454	127.548	705.596	205.122	1252.19	2.01392	0.040516
1-NAT-286	Fidalgo Bay	settler	4717.33	2.71982	448.67	11.1633	53.9594	194.737	1453.21	2.85625	0.0229004
1-NAT-293	Fidalgo Bay	settler	3228.72	22.1082	189.981	16.2201	96.4485	256.062	1445.42	2.17473	0.0189368
1-NAT-3	Dyes Inlet	settler	2841.21	131.834	565.136	239.848	739.407	76.6133	1547.59	3.13192	0.594529
1-NAT-301	Dyes Inlet	settler	7516.58	142.557	433.202	55.3011	58.7762	36.0745	1953.35	2.81796	0.244858
1-NAT-321	Fidalgo Bay	settler	9186.28	2.62448	796.173	23.7959	16.1934	199.404	1119.75	1.71528	0.0108122
1-NAT-322	Fidalgo Bay	settler	9392.78	7.34351	657.978	28.9482	22.7908	98.6841	1285.87	2.22833	0.00902803
1-NAT-325	Fidalgo Bay	settler	8886.89	4.274	873.377	23.0517	31.5247	133.443	1065.09	1.4779	0.010129
1-NAT-33	Dyes Inlet	settler	364.709	6.79955	224.944	89.0772	32.5368	33.3176	2098.08	1.36303	1.0129
1-NAT-330	Fidalgo Bay	settler	11909.2	876.015	371.145	85.0031	632.022	115.045	1397.86	2.49252	0.0124411
1-NAT-34	Dyes Inlet	settler	11197.6	69.1223	566.524	81.1579	80.2175	86.2154	1337.08	2.3968	0.142687
1-NAT-340	Dyes Inlet	settler	7294.63	3.57462	623.657	33.4898	13.4383	217.434	1236.29	1.03376	0.0118906
1-NAT-345	Dyes Inlet	settler	14075.7	3.34149	830.764	35.7225	30.0254	163.33	1310.09	0.865297	0.0339102
1-NAT-347	Dyes Inlet	settler	19254.5	919.027	1834.79	117.377	464.699	53.2267	1337.42	2.81796	0.126833
1-NAT-349	Fidalgo Bay	settler	10094.9	6.76069	517.108	8.09099	41.2521	106.516	1070.96	1.48555	0.0108122
1-NAT-353	Fidalgo Bay	settler	12185.7	6.52757	410.593	39.9588	38.7593	57.2055	1268.99	1.3324	0.00880784
1-NAT-356	Dyes Inlet	settler	4427.96	724.521	599.491	153.977	1112.89	20.7393	1356.09	1.99095	0.488835
1-NAT-357	Dyes Inlet	settler	13131.3	109.686	1306.21	88.3711	269.066	26.629	1051.35	1.72294	0.352313
1-NAT-364	Dyes Inlet	settler	12478.8	9.16968	592.992	57.3048	26.052	41.369	1116.71	0.842325	0.0312678
1-NAT-374	Dyes Inlet	settler	8680.56	4.23515	922.827	14.2928	8.69648	323.48	1064.59	1.82248	0.00585721
1-NAT-379	Fidalgo Bay	settler	9266.7	2.62448	266.542	20.2656	38.3095	80.2004	1323.71	1.79185	0.0108122
1-NAT-389	Dyes Inlet	settler	12784.6	27.5479	607.208	9.77025	10.1397	696.71	948.088	4.5409	0.0108122
1-NAT-390	Fidalgo Bay	settler	8422.25	32.1716	292.367	7.34677	13.2134	142.324	1086.07	8.85207	0.0108122
1-NAT-393	Fidalgo Bay	settler	8909.21	19.5438	482.618	13.8157	9.67109	289.646	1023.09	2.06752	0.00435988
1-NAT-397	Dyes Inlet	settler	13241.3	983.915	785.546	174.491	768.027	120.927	1126.93	2.31256	0.0647376
1-NAT-399	Fidalgo Bay	settler	7381.26	2.62448	278.625	27.7841	4.17956	253.352	1021.41	1.4779	0.0108122
1-NAT-4	Dyes Inlet	settler	10509.5	54.7461	590.894	75.4332	200.881	82.1428	1189.8	7.87956	0.0590125
1-NAT-400	Dyes Inlet	settler	1560.92	95.0771	241.529	225.517	1546.12	40.8051	1680.94	12.497	0.215792
1-NAT-404	Fidalgo Bay	settler	12372.6	5.43964	333.118	4.80879	9.38995	403.085	779.3	1.53916	0.0108122
1-NAT-405	Dyes Inlet	settler	8476.68	3.03066	413.673	11.2587	4.16536	240.382	761.387	1.66933	0.0108122
1-NAT-406	Fidalgo Bay	settler	10377.3	0.93251	300.659	4.96145	6.89721	265.476	863.485	2.37382	0.00924823
1-NAT-412	Fidalgo Bay	settler	10208.5	28.5193	281.773	22.8036	29.0882	316.087	966.286	5.4598	0.0108122
1-NAT-415	Fidalgo Bay	settler	6142	4.42942	331.087	4.19815	3.29867	176.065	690.022	0.42882	0.0108122
1-NAT-42	Fidalgo Bay	settler	5820.3	2633.33	455.507	587.57	3114.33	228.587	1492.53	19.3352	0.0819129
1-NAT-420	Dyes Inlet	settler	9373.46	13.2106	398.679	17.7277	54.5967	186.795	894.97	1.77654	0.0108122
1-NAT-47	Fidalgo Bay	settler	8455.81	7.18809	248.772	25.9713	26.1832	125.297	1594.21	10.4755	0.0453603
1-NAT-49	Fidalgo Bay	settler	11512.9	2.91409	424.538	7.76658	23.6154	107.158	1196.09	10.2917	0.00435988
1-NAT-5	Fidalgo Bay	settler	5673.47	3.76889	313.25	31.3335	17.4867	227.506	1278.15	2.76436	0.0233408
1-NAT-52	Fidalgo Bay	settler	10069.4	47.83	613.503	27.4979	36.529	11.2938	1372.29	1.66933	0.0330294
1-NAT-54	Dyes Inlet	settler	7085.5	2.25356	587.644	45.7599	8.75271	164.646	1178	16.0961	0.00343506
1-NAT-58	Dyes Inlet	settler	1397.79	40.9139	185.378	49.023	163.696	32.0175	1511.49	8.66829	0.0792705
1-NAT-60	Dyes Inlet	settler	4128.89	56.378	418.073	20.361	4.16536	285.181	1034.42	1.4779	0.062976
1-NAT-65	Dyes Inlet	settler	349.982	233.011	201.421	40.7984	191.66	65.0375	1616.39	0.911242	0.249702
1-NAT-666	Dyes Inlet	settler	9388.95	433.228	689.929	555.778	280.33	136.356	1218.47	5.12287	0.0568105
1-NAT-68	Dyes Inlet	settler	10162.2	2.62448	669.181	40.9129	23.3905	407.675	1323.1	4.89314	0.0343506
1-NAT-71	Dyes Inlet	settler	1788.68	441.388	989.031	65.5484	231.413	14.3327	1674.56	2.67247	1.14061
1-NAT-72	Fidalgo Bay	settler	3943.55	790.146	345.489	34.6443	104.77	235.604	1518.77	2.61504	0.0480027
1-NAT-77	Fidalgo Bay	settler	9595.82	2.137	506.819	12.4227	20.6167	164.38	1207.57	4.52558	0.0105694
1-NAT-81	Fidalgo Bay	settler	4957.04	165.831	545.708	26.2194	250.942	188.142	1201.84	2.82562	0.0687011
1-NAT-89	Fidalgo Bay	settler	16541.5	34.5806	645.251	15.1134	1028.96	156.72	1179.14	5.05395	0.0264235
1-NAT-91	Dyes Inlet	settler	6891.06	271.632	1117.17	100.698	67.4727	385.573	1113.27	1.74591	0.0251023
1-NAT-92	Dyes Inlet	settler	12053.4	652.99	739.649	61.6556	399.57	120.442	1194.5	2.17473	0.0295062
1-NAT-96	Dyes Inlet	settler	3917.22	1527.3	1473.07	227.406	1041.72	61.1685	1861.54	6.04177	0.413968
1-NAT-97	Fidalgo Bay	settler	19960.9	181.684	519.173	9.73208	234.43	130.952	1101.92	1.30943	0.0171753
2-NAT-1	Dyes Inlet	settler	5323.24	55.834	195.667	67.304	126.455	70.1127	1357.02	2.46571	0.0108122
2-NAT-10	Fidalgo Bay	settler	7733.7	94.5332	600.303	27.8414	42.714	14.1917	1208.82	1.66168	0.201699
2-NAT-11	Fidalgo Bay	settler	15129	1090.49	1187.13	301.924	3273.16	108.443	1378.59	8.51514	0.343506
2-NAT-13	Fidalgo Bay	settler	14453.8	50.2001	186.292	56.5415	14.9752	83.0983	1645.46	2.58823	0.00559297
2-NAT-15	Fidalgo Bay	settler	7049.47	30.8117	671.245	37.2681	135.489	20.5514	1682.44	1.47024	0.0916015
2-NAT-16	Fidalgo Bay	settler	699.359	238.178	486.071	74.6317	379.459	35.9805	1505.29	2.12113	0.347909
2-NAT-18	Fidalgo Bay	settler	6058.11	46.4701	194.449	55.9118	21.8349	85.7768	1409.98	2.32022	0.0211388
2-NAT-19	Fidalgo Bay	settler	5748.76	63.6049	319.816	46.8285	71.3149	38.2988	1288.1	2.08284	0.0863168
2-NAT-2	Dyes Inlet	settler	10003.2	47.8688	468.843	81.0434	31.9933	38.3771	1195.24	1.95266	0.04492
2-NAT-21	Fidalgo Bay	settler	2945.76	52.9199	109.426	32.8219	76.7877	76.7856	1561.99	5.75078	0.0264235
2-NAT-22	Fidalgo Bay	settler	5071.35	61.0794	28.8711	38.7947	32.2744	48.6528	1520.4	2.72607	0.00880783
2-NAT-24	Fidalgo Bay	settler	6637.43	69.2777	408.697	78.1429	44.0447	50.4855	876.639	1.67699	0.0299466
2-NAT-25	Fidalgo Bay	settler	6475.11	111.241	602.808	81.7304	242.508	48.1516	1519.58	2.3968	0.330294
2-NAT-26	Fidalgo Bay	settler	2328.91	556.164	973.428	53.1639	210.627	31.5632	1305.46	1.86077	0.413968
2-NAT-27	Fidalgo Bay	settler	14402.7	374.791	1524.38	52.4387	64.0241	61.842	1256.8	3.86704	0.127714
2-NAT-29	Fidalgo Bay	settler	23140.7	139.371	351.598	13.415	132.172	69.4078	1308.32	2.36617	0.0108122
2-NAT-3	Dyes Inlet	settler	12320.1	374.286	711.692	162.831	578.578	51.676	1631.23	5.71249	0.137843
2-NAT-30	Fidalgo Bay	settler	9683.82	8.50915	334.777	51.8472	12.2013	66.8702	1143.46	1.40898	0.00480027
2-NAT-31	Dyes Inlet	settler	1857.03	86.568	174.851	15.3233	344.673	38.2205	1411.31	1.79185	0.020258
2-NAT-32	Dyes Inlet	settler	719.856	5.1288	267.523	24.2348	85.859	61.2468	1210.54	0.865297	0.0383141
2-NAT-33	Dyes Inlet	settler	10825.3	79.8073	692.433	282.345	49.1239	134.743	1234.49	2.54229	0.0140925
2-NAT-34	Dyes Inlet	settler	1123.1	18.1451	109.528	19.4451	15.0314	64.223	1486.27	1.04908	0.0110098
2-NAT-35	Dyes Inlet	settler	262.144	71.9975	197.427	21.8876	99.1099	12.7976	1533.83	3.622	0.308274
2-NAT-38	Dyes Inlet	settler	502.902	149.279	246.606	69.0978	113.41	13.1927	1441.15	3.3157	0.73105
2-NAT-39	Dyes Inlet	settler	2186.4	119.633	177.187	86.9399	588.568	8.9129	1394.37	1.34006	0.129916
2-NAT-4	Dyes Inlet	settler	14473.7	2.62448	519.173	47.5536	24.2714	13.1927	1170.48	2.21302	0.0409564
2-NAT-40	Dyes Inlet	settler	2312.04	2218.52	224.064	1131.33	4846.13	130.733	1451.43	10.3836	0.0911611
2-NAT-42	Dyes Inlet	settler	1236.92	3.49691	79.8779	25.2271	9.2775	23.4962	1578.37	0.39819	0.0585721
2-NAT-44	Dyes Inlet	settler	7900.74	425.147	410.661	84.3256	554.494	91.04	1290.84	2.45806	0.0369929
2-NAT-46	Dyes Inlet	settler	3556.87	43.7114	154.036	22.6319	74.2575	63.3771	1509.58	3.53776	0.0396353
2-NAT-47	Dyes Inlet	settler	5266.84	84.3533	111.66	74.7844	396.402	57.2994	1283.92	2.68012	0.0264235
2-NAT-48	Dyes Inlet	settler	14407.3	56.6888	387.95	54.7287	29.2569	67.9041	1416.45	2.18239	0.0167349
2-NAT-49	Dyes Inlet	settler	17462.9	30.19	410.694	19.5977	13.7382	86.2154	1399.28	2.32022	0.00748666
2-NAT-5	Dyes Inlet	settler	2068.74	13.366	175.901	50.2443	10.3833	20.2224	1467.25	0.45945	0.0664991
2-NAT-50	Dyes Inlet	settler	755.322	858.142	755.422	423.231	2396.35	46.6635	1435.82	11.0115	0.493239
2-NAT-51	Dyes Inlet	settler	6442.91	15.5418	355.761	28.0513	4.89177	65.4291	1102.39	1.09502	0.00880783
2-NAT-53	Dyes Inlet	settler	6894.01	91.6968	456.523	29.3107	105.295	130.091	1185.4	0.650887	0.0867572
2-NAT-54	Dyes Inlet	settler	455.614	31.2002	448.738	42.7639	213.401	61.936	1692.87	2.51932	0.669395
2-NAT-56	Dyes Inlet	settler	1179.99	4.35171	62.65	38.0124	11.9202	519.752	1425.54	0.352245	0.0220196
2-NAT-58	Dyes Inlet	settler	1075.85	38.9323	289.659	33.1463	151.476	57.2524	1419.76	1.84546	0.0330294
2-NAT-59	Dyes Inlet	settler	3472.83	134.437	330.817	118.331	542.218	86.5287	1037.07	2.05987	0.0356717
2-NAT-61	Dyes Inlet	settler	8192.26	6.48871	327.026	5.38127	2.66142	62.0927	1524.03	1.27114	0.00841148
2-NAT-62	Dyes Inlet	settler	5832.48	38.8546	339.684	25.7041	34.5235	71.6321	1694.61	1.945	0.0687011
2-NAT-63	Dyes Inlet	settler	2316.85	2.62448	329.733	18.0902	23.1094	13.1927	1469.66	1.16394	0.0537278
2-NAT-66	Dyes Inlet	settler	607.485	122.198	82.0103	21.0098	68.4098	55.3257	1446.38	0.64323	0.0290659
2-NAT-9	Fidalgo Bay	settler	10082.5	12.3558	402.842	37.8025	11.0393	51.2061	1385.82	1.07205	0.0108122

## Sheet: Table B
S2 Dataset: Table B. Brood sample collection informaiton for all O. lurida brood samples used in the study.
SampleID	Date	Location	Shell Height	Brooding Status	Classifciation Region
1	2015-07-07	Similk Bay	48	Grey	North Sound
2	2015-07-07	Similk Bay	34.5	Grey	North Sound
3	2015-07-07	Similk Bay	32.9	Grey	North Sound
4	2015-07-07	Similk Bay	31.5	Grey	North Sound
5	2015-07-14	Similk Bay	35.7	Black	North Sound
6	2015-07-14	Similk Bay	44.3	Black	North Sound
7	2015-07-22	Similk Bay	29.4	Grey	North Sound
8	2015-07-28	Similk Bay	38.2	Grey	North Sound
9	2015-08-04	Similk Bay	35.7	Grey	North Sound
10	2015-08-04	Similk Bay	42.2	Grey	North Sound
11	2015-08-04	Similk Bay	34.2	Grey	North Sound
12	2015-08-04	Similk Bay	NA	Black	North Sound
13	2015-07-17	Liberty Bay	32	Grey	Central Sound
14	2015-07-17	Liberty Bay	31	Grey	Central Sound
15	2015-06-15	Port Gamble	38	White	Central Sound
16	2015-06-15	Port Gamble	38	Grey	Central Sound
17	2015-06-15	Port Gamble	21	Grey	Central Sound
18	2015-06-15	Port Gamble	35	Grey	Central Sound
19	2015-06-17	Fidalgo Bay	39	Grey	North Sound
21	2015-06-19	Mud Bay	43	Grey	Central Sound
22	2015-06-19	Mud Bay	39	Grey	Central Sound
23	2015-06-29	Little Skookum	53	Grey	NA
24	2015-06-29	Little Skookum	48	Grey	NA
25	2015-06-29	Little Skookum	50	Grey	NA
26	2015-06-29	Little Skookum	48	Black	NA
27	2015-06-29	Little Skookum	52	Black	NA
28	2015-06-30	Fidalgo Bay	49	Grey	North Sound
29	2015-06-30	Fidalgo Bay	43	Grey	North Sound
30	2015-06-30	Fidalgo Bay	56	Grey	North Sound
31	2015-07-01	Fidalgo Bay	48	Grey	North Sound
32	2015-07-01	Fidalgo Bay	46	Black	North Sound
33	2015-07-01	Fidalgo Bay	48	Black	North Sound
34	2015-07-01	Fidalgo Bay	48	Grey	North Sound
35	2015-07-01	Fidalgo Bay	47	Grey	North Sound
36	2015-07-01	Sequim Bay	37	Grey	Sequim Bay
38	2015-07-01	Sequim Bay	38	Grey/Black	Sequim Bay
39	2015-07-01	Sequim Bay	41	Grey	Sequim Bay
43	2015-07-01	Sequim Bay	39	Black	Sequim Bay
44	2015-07-01	Sequim Bay	38	Black	Sequim Bay
45	2015-07-01	Sequim Bay	37	Grey	Sequim Bay
46	2015-07-01	Sequim Bay	42	Grey	Sequim Bay
47	2015-07-01	Sequim Bay	37	Grey	Sequim Bay
48	2015-07-01	Sequim Bay	40	Grey	Sequim Bay
49	2015-07-01	Sequim Bay	44	White	Sequim Bay
50	2015-07-01	Sequim Bay	43	Grey	Sequim Bay
51	2015-07-01	Sequim Bay	49	Grey	Sequim Bay
52	2015-07-02	Mud Bay	35	Grey	Central Sound
53	2015-07-02	Mud Bay	46	Grey	Central Sound
54	2015-07-02	Mud Bay	35	Grey	Central Sound
55	2015-07-02	Mud Bay	31	Grey	Central Sound
56	2015-07-02	Mud Bay	48	Grey	Central Sound
58	2015-07-02	Oyster Bay	38	Grey	Central Sound
59	2015-07-02	Oyster Bay	37	Grey	Central Sound
60	2015-07-02	Oyster Bay	39	Grey	Central Sound
61	2015-07-02	Oyster Bay	28	White/Grey	Central Sound
62	2015-07-06	Port Gamble	37	Black	Central Sound
63	2015-07-06	Port Gamble	35	Black	Central Sound
64	2015-07-06	Port Gamble	36	Grey	Central Sound
65	2015-07-07	Fidalgo Bay	48	White/Grey	North Sound
66	2015-07-07	Fidalgo Bay	49	White/Grey	North Sound
67	2015-07-07	Fidalgo Bay	51	Grey	North Sound
68	7/9//2015	Mud Bay	37	Grey	Central Sound
69	2015-07-16	Mud Bay	18	Grey	Central Sound
70	2015-07-16	Mud Bay	34	Grey	Central Sound
72	2015-07-16	Mud Bay	35	Grey	Central Sound
74	2015-07-16	Mud Bay	38	Grey	Central Sound
76	2015-07-16	Mud Bay	19	Grey	Central Sound
77	2015-07-16	Oyster Bay	33	Grey	Central Sound
78	2015-07-16	Oyster Bay	43	Grey	Central Sound
79	2015-07-16	Oyster Bay	33	Grey	Central Sound
80	2015-07-16	Oyster Bay	33	Grey	Central Sound
81	2015-07-16	Oyster Bay	43	Grey	Central Sound
82	2015-07-16	Oyster Bay	37	Grey	Central Sound
83	2015-07-16	Liberty Bay	34	Grey	Central Sound
84	2015-07-16	Liberty Bay	37	White/Grey	Central Sound
85	2015-07-16	Liberty Bay	41	Grey	Central Sound
86	2015-07-16	Liberty Bay	40	Grey	Central Sound
87	2015-07-29	Fidalgo Bay	45	Grey	North Sound
88	2015-07-29	Fidalgo Bay	29	Grey	North Sound
89	2015-07-29	Fidalgo Bay	45	Grey	North Sound
90	2015-07-29	Fidalgo Bay	41	Grey	North Sound
91	2015-07-29	Fidalgo Bay	41	Grey	North Sound
92	2015-07-30	Liberty Bay	38	Grey	Central Sound
93	2015-07-30	Liberty Bay	32	Grey	Central Sound
95	2015-07-30	Mud Bay	29	Light Grey	Central Sound
96	2015-07-30	Mud Bay	35	Grey	Central Sound
97	2015-07-30	Mud Bay	35	Grey	Central Sound
98	2015-07-30	Mud Bay	40	Grey	Central Sound
99	2015-07-30	Mud Bay	36	Grey	Central Sound
100	2015-07-30	Mud Bay	41	Grey	Central Sound
101	2015-07-30	Mud Bay	32	Light Grey	Central Sound
102	2015-07-30	Mud Bay	31	Grey	Central Sound
103	2015-08-04	Fidalgo Bay	38	Grey	North Sound
108	2015-07-16	Samish	45.66	Grey	North Sound
109	2015-07-29	Samish	32.54	Grey	North Sound
110	2015-07-29	Samish	47.95	Grey	North Sound
111	2015-07-02	Mud Bay	44	White	Central Sound
112	2015-07-02	Mud Bay	42	White	Central Sound
113	2015-07-02	Mud Bay	39	White	Central Sound

## Sheet: Table C
S2 Dataset: Table C. Coordinates of O. lurida collection sites used to create Figure 1.
Location	Latitude	Longitude
Port Gamble	47.8207	-122.57
Fidalgo Bay	48.4802	-122.578
Liberty Bay	47.7363	-122.651
Mud Bay	47.5924	-122.673
Little Skookum	47.1384	-123.071
North Bay	47.3933	-122.815
Dosewallips	47.7022	-122.89
Sequim Bay	48.0517	-123.021
Oyster Bay	47.5725	-122.674
Burley Lagoon	47.3923	-122.631
Lopez	48.5536	-122.873
Similk Bay	48.4214	-122.557
Samish Bay	48.5793	-122.464

## Sheet: Table D
S2 Dataset: Table D. Trace elemental concentrations in O. lurida brood samples collected non-lethally (with MgSO4) and lethally to compare the influce of the non-lethal sampling method of the elemental concentrations.
Element	Sample	Method	B11	Mg25	Al27	Si29	P31	Mn55	Fe56	Cu65	Zn67	Sr88	Ba137	Pb208	U238
MG-1-L1	1	MgSO4	393.65	136.94	1.89	50	43.16	10.31	18.1	1.18	18.44	1261.56	29.9	0.036	0.09
MG-1-L2	1	MgSO4	505.26	152.13	8.79	76.79	54.57	11.07	33.18	0.68	12.35	1235.27	32.14	0.043	0.22
MG-1-L3	1	MgSO4	532.67	150.3	3.61	50	54.35	9.07	28.54	1.22	28.04	1203.98	32.26	0.02	0.261
MG-2-L1D	2	MgSO4	626.22	207.61	16.4	50	105.25	12.08	25.06	0.98	11.87	1214.67	23.47	0.045	0.231
MG-2-L2	2	MgSO4	497.7	142.06	28.99	70.77	107.13	11.58	31.84	1.18	15.37	1166.31	21.81	0.02	0.22
MG-2-L3	2	MgSO4	679.59	223.71	17.99	50	121.22	15.45	38.88	1.35	32.22	1134.75	28.06	0.02	0.185
MG-3-L1	3	MgSO4	655.39	173.07	1.2	50	204.54	15.7	24.63	0.73	32.53	955.22	13.64	0.02	0.129
MG-3-L2	3	MgSO4	399.48	144.2	2.79	414.84	139.3	10.88	21.9	0.4	25.02	1206.49	10.89	0.02	0.118
MG-3-L3	3	MgSO4	712.57	191.99	1.58	404	269.28	14.84	37.03	1.32	44.53	1008.93	17.66	0.02	0.154
MG-4-L1	4	MgSO4	564.43	239.15	14.24	50	122.35	8.47	39.03	0.4	19.11	1167.93	27.92	0.046	0.106
MG-4-L2	4	MgSO4	585.24	178.58	5.48	95.05	133.4	8.77	42.6	0.4	36.42	1261.39	29.11	0.071	0.123
MG-4-L3	4	MgSO4	637.28	191.04	5.83	50	141.65	9.27	37.31	0.4	29.82	1248.67	27.19	0.02	0.093
MG-5-L1	5	Lethal	619.47	192.05	5.53	293.37	122.16	12.9	23.86	1.13	29.15	1300.62	15.08	0.049	0.203
MG-5-L2	5	Lethal	549.94	106.88	1.35	62.45	85.9	12.13	17.51	0.29	17.68	1269.15	12.96	0.02	0.122
MG-5-L3	5	Lethal	596.12	173.64	7.38	228.03	125.71	10.43	25.84	1.53	36.75	1332.64	18.28	0.02	0.205
MG-6-L1	6	Lethal	794.5	496.26	31.11	124.5	188.21	7.26	35.96	1.11	31.53	1449	12.98	0.07	0.18
MG-6-L2	6	Lethal	671.12	352.25	1.34	135.17	167.78	7.53	28.01	0.76	26.88	1266.09	11.84	0.02	0.194
MG-6-L3	6	Lethal	779.93	463.07	2.56	50	203.53	9.5	27.61	1.39	48.26	1516.83	20.44	0.02	0.202
MG-7-L1	7	Lethal	565.51	226.28	8.05	50	87.16	9.48	22.83	1.41	325.84	1398.09	10.49	0.169	0.101
MG-7-L2	7	Lethal	968.66	480.33	157.23	139.83	155.47	10.5	99.97	2.82	525.26	1372.29	14.67	0.208	0.257
MG-7-L3	7	Lethal	813.73	682.82	135.33	229.33	201.69	6.82	102.11	2.31	863.48	1928.04	17.81	0.245	0.233
MG-8-L1	8	Lethal	595.86	172.4	2.03	142.16	102.43	10.19	18.68	0.4	38.77	1335.12	25.17	0.02	0.229
MG-8-L2	8	Lethal	550.8	153.21	3.91	50	110.73	11.52	21.8	0.4	41.46	1191.81	30.19	0.02	0.174
MG-8-L3	8	Lethal	688.75	240.3	3.1	144.65	94.93	9.85	22.55	1.21	42.8	1429.24	25.15	0.02	0.22
MG-9-L1	9	Lethal	530.88	233.63	12.23	109.65	136.94	8.23	26.92	0.92	32.46	1505.41	17.93	0.045	0.091
MG-9-L2	9	Lethal	628.26	238.27	44.97	50	112.36	9.42	38.73	1.2	24.76	1244.96	17.82	0.08	0.144
MG-9-L3	9	Lethal	628.38	287.39	64.63	475.3	163.2	12.19	74.32	1.51	42.68	1365.45	22.59	0.113	0.165
MG-10-L1	10	Lethal	672.66	147.4	12.86	50	171.58	12.12	28.11	0.62	35.24	1436.2	21.08	0.056	0.31
MG-10-L2	10	Lethal	592.89	137.18	13.04	50	229.07	14.2	32.18	0.79	48.33	1182.48	24.62	0.066	0.24
MG-10-L3	10	Lethal	555.2	138.82	4.9	112.36	134	13.59	21.65	0.89	34.29	1223.44	22.11	0.02	0.238
